# Supplementary material for: Temporal Changes in the Skin Microbiome of Epidermolysis Bullosa Patients following the Application of Wound Dressings
Source: J Clin Med. 2023 Oct 10;12(20):6435. doi: 10.3390/jcm12206435 (PMC10607196; doi:10.3390/jcm12206435)
Supplement: Supplementary file 1 [file jcm-12-06435-s001.zip]

Archive with 10 entries (10 files):
- figureS1A.jpg
- figureS1B.jpg
- figureS2A.jpg
- figureS2B.jpg
- figureS3A.jpg
- figureS3B.jpg
- figureS4.jpg
- figureS5.jpg
- figureS6A.jpg
- figureS6B.jpg
